# Supplementary material for: 3D Model Characterization by 2D and 3D Imaging in t(14;18)-Positive B-NHL: Perspectives for In Vitro Drug Screens in Follicular Lymphoma
Source: Cancers (Basel). 2021 Mar 24;13(7):1490. doi: 10.3390/cancers13071490 (PMC8036410; doi:10.3390/cancers13071490)
Supplement: Supplementary file 1 [file cancers-13-01490-s001.zip]

Archive with 2 entries (2 files):
- cancers-1110957 supplemenraty after proof.docx
- Video S1 - Visualization of Ki67 labeling by SPIM.avi
